# Supplementary material for: Evolution and Association Analysis of Ghd7 in Rice
Source: PLoS One. 2012 May 30;7(5):e34021. doi: 10.1371/journal.pone.0034021 (PMC3364234; doi:10.1371/journal.pone.0034021)
Supplement: Table S1 — Basic information for 104 tested rice accessions. (XLS) [file pone.0034021.s004.xls]

## Sheet: Sheet1
Supplementary Table 1:Basic information for 104 tested rice accessions
code	Variety Name	Subpop.	Hap.	Protein Type	Ehd1 Type	2007 Long-day Condition			2010 Long-day Condition			2010 Short-day Condition			Population Structure
						PH	HD	SPP	PH	HD	SPP	PH	HD	SPP	Q1	Q2	Q3
1	Nanyangzan	japonica	H1	Ghd7-2	0	127.333	83.125	86.7971				136.33	78.5	135.7	0.006	0.717	0.278
2	SLG	indica	H1	Ghd7-2	0	117.667	93.5	59.4655	128.714	90.1429	81.1917	127	85	70	0.004	0.045	0.951
3	Wukezan	indica	H3	Ghd7-1	21	199.875	105.875	133.364	184.714	102.875		173.67	84.67	142.84	0.985	0.009	0.005
4	Yanshuichi	indica	H3	Ghd7-1	21	160.375	122.75	92.1364				130.43	105		0.96	0.028	0.012
5	Qimei	indica	H3	Ghd7-1	21	176	120.75	118.782	189.286	113.429		156.13	92		0.944	0.05	0.007
6	Nanjing11	indica	H4	Ghd7-4	21	106	79.125	166.604	97.375	74	154.507	94.75	75.25	164.35	0.992	0.004	0.004
7	Hr5	indica	H2	Ghd7-1	0	115	81.375	385.982				105	80.25		0.739	0.115	0.146
8	9311	indica	H2	Ghd7-1	21	123.75	88	193.313				105.5	89.75		0.986	0.006	0.007
9	H94	indica	H4	Ghd7-4	0	125.5	86.5	242.4	113.75	81.75	208.06	115	84.71		0.981	0.009	0.009
10	Chuan7	indica	H7	Ghd7-1	21	150.5	87.375	236.626	140.5	87	231.461	139.5	82.25	220.08	0.836	0.152	0.013
11	Fengaizan	indica	H4	Ghd7-4	21	115.25	79.75	188.3	99	74.25	216.527	102.38	78.75	193.35	0.992	0.005	0.003
12	Haobuka	japonica	H1	Ghd7-2	0	150	100	100	146.375	93.375	113.042	144.86	90.71		0.009	0.533	0.458
13	Guang122	indica	H2	Ghd7-1	21	107.625	79.875	154.399	92.625	73.125	142.982	96.25	78.5	162.52	0.989	0.006	0.005
14	Aizidao	indica	H2	Ghd7-1	21	83.3333	95.125	97.8365				85	89.5		0.992	0.004	0.004
15	Wenxiangnuo	indica	H3	Ghd7-1	21	200.625	118.125	127.595							0.918	0.048	0.034
16	Si-miao	indica	H6	Ghd7-5	21	157.125	119.625	85.0819	155.4	114.25		132.71	96.71		0.898	0.075	0.027
17	Pengshantieganzan	indica	H4	Ghd7-4	21	177.625	84.75	213.305	160.429	78	197.295	181.33	81.57	162.12	0.992	0.004	0.004
18	Yuqingu	indica	H4	Ghd7-4	21	178	79	216.08	166.286	72.375	172.305	180.57	80.25	166.2	0.992	0.004	0.004
19	Caozhao2	indica	H2	Ghd7-1	21	91.2	73.5	71.3648	79.375	66.75	100.86	73.33	73	86.1	0.99	0.005	0.005
20	Heimichan	indica	H4	Ghd7-4	21	141	80.25		126.75	72.375	118.429	132	75.88	118	0.988	0.006	0.006
21	Minghui 63	indica	H2	Ghd7-1	21	109.5	86.875	136.333	99.625	80.625	124.68	89.83	89.57		0.984	0.008	0.007
22	Shengli xian	indica	H3	Ghd7-1	21	155.75	75	101.898	134.75	70.25	116.953	143.67	72.33	106.007	0.991	0.005	0.004
23	GER3	indica	H6	Ghd7-5	21	125.125	91.5	170.403	124.857	87.875	193.473	116.29	84.43	157.95	0.944	0.025	0.031
24	PR106	indica	H2	Ghd7-1	21	100.857	84.375	151.326	85	76.375	141.031	90.83	83.8	135.24	0.99	0.005	0.005
25	TKM 9	indica	H2	Ghd7-1	21	111.714	79.625	112.839	93.3333	72.7143	121.781	104.13	79.38	147.35	0.989	0.006	0.005
26	MOLOK	indica	H9	Ghd7-6	0	181.875	93.75	135.416	182.625	89.875		142.14	105		0.015	0.951	0.034
27	IR64	indica	H2	Ghd7-1	21	121.375	84.125	207.141	95.875	76.375	159.811	109.13	83.75	183.56	0.99	0.005	0.005
28	Teqing	indica	H10	Ghd7-3	21	118.714	83.75	188.743	100.375	75	201.281	110.29	83.71	198.55	0.99	0.006	0.004
29	MILYANG 23	indica	H2	Ghd7-1	21	99	88.75	164.412	94.375	85.875	179.376	94.14	84.5		0.989	0.006	0.005
30	ZALE	indica	H4	Ghd7-4	21	178.25	88.5	239.032	165.5	80.5	209.738	162.75	80.38	171.307	0.99	0.006	0.004
31	BASMATI 385	indica	H3	Ghd7-1	21	172.714	91.875	195.306							0.984	0.012	0.004
32	RUBIO	indica	H1	Ghd7-2	0	125.143	79.125	134.996	113.75	81.125	114.975	136.25	81.5	123	0.013	0.976	0.01
33	BG300	indica	H3	Ghd7-1	21	102.5	79.625	133.297	102.75	71.5	175.543	98.14	77.67	137.72	0.952	0.039	0.009
34	Zidao	indica	H5	Ghd7-2	0	129.333	91.125	177.25	133	87.375	183.75				0.023	0.391	0.586
35	Basmati 307	indica	H2	Ghd7-1	21	114.625	86.875	215.062				93.67	90.67	175.89	0.754	0.24	0.007
36	BLUE BULLE	japonica	H1	Ghd7-2	0	97.1667	75.1429	219.15	87	68	170.033	91	71.75	200.85	0.005	0.496	0.499
37	Huhan15hao	indica	H1	Ghd7-2	0	78.625	78.25	116.858				77.63	78.43	99.1667	0.007	0.952	0.041
38	Qiuguang	japonica	H1	Ghd7-2	0	94.5	73	116.704	78.375	65.875	84.9118	77.88	67.38	95.6914	0.004	0.007	0.989
39	Dular	admixture	H5	Ghd7-2	21	153.25	77.125	136.383	144.25	70.75	108.573	151.14	77.57	155.07	0.568	0.427	0.005
40	Huhan3hao	indica	H3	Ghd7-1	21	120.75	82.25	234.788	107.5	75.25	248.931	112.75	82.75	233.073	0.945	0.022	0.032
41	Muxiqiu	japonica	H1	Ghd7-2	0	122.5	79.125	178.219	102.75	76.5	132.839	101	68.43	130.493	0.005	0.03	0.965
42	Tieganwu	japonica	H1	Ghd7-2	0	141.625	105.125	120.847	134.875	104.875		118.71	84.38	120.7	0.006	0.03	0.964
43	Nong-ken58	japonica	H1	Ghd7-2	0	115.857	102	100.094	109.875	104.25		96.75	84.63	96.08	0.006	0.009	0.985
44	Wuyujing-3	japonica	H1	Ghd7-2	0	84.75	99.5	144.745	77.2857	94	169.288				0.008	0.011	0.981
45	Shengnong606	japonica	H1	Ghd7-2	0	92.875	73.375	132.878	77.7143	67.1429	111.179	78.63	70.5	119.65	0.005	0.008	0.987
46	Y134	indica	H2	Ghd7-1	21	98.8571	77	128.468	77.5	70.375	102.777	81.43	75.71	151.44	0.794	0.2	0.007
47	KU70-1	japonica	H5	Ghd7-2	0	115.714	81.1429	154.371	101.857	81.375	182.771	127.5	84.63	141.43	0.012	0.98	0.008
48	IRAT10	japonica	H5	Ghd7-2	0	83.5	78.375	138.55				89.14	79	156.062	0.014	0.952	0.034
49	Zhong 123	japonica	H8	Ghd7-1	21	178.667	87.3333	191.978				162.75	86.17	193.2	0.95	0.016	0.033
50	IR5	japonica	H5	Ghd7-2	0	117.333	78.375	98.0604	102.375	73.875	138.012	120.88	79.88	74.0167	0.006	0.985	0.009
51	Zhenyuan6	indica	H3	Ghd7-1	21	118.143	84	221.65	106	77	268.608	113	80.63	260.85	0.991	0.004	0.005
52	Rusty late	indica	H3	Ghd7-1	21	173.857	89.8571	119.468	167.25	84.875		134.75	66.13	78.8024	0.965	0.029	0.006
53	Yenfangchu	japonica	H3	Ghd7-1	21	174	128.375	149.688	182.4	122.429		138.14	105.25		0.987	0.008	0.005
54	TKM6	indica	H5	Ghd7-2	0	139	85.125	149.373	129.875	82.25	153	127.25	85	115.125	0.008	0.926	0.066
55	SML81B	indica	H2	Ghd7-1	21	135.167	80	171.117	114.5	72	166.82	122.88	78	146.95	0.96	0.033	0.007
56	DOURADO AGULHA	indica	H4	Ghd7-4	21	109.75	80.625	218.346	97	73.7143	176.094	97.5	79.75	189.75	0.991	0.005	0.004
57	N22	japonica	H1	Ghd7-2	0	101.286	80.375	194.417	91.4286	74.8571	146.047	91.86	79.71	176.553	0.201	0.021	0.778
58	CTG680	japonica	H5	Ghd7-2	0	126.625	79.5	172.692	109.143	73.125	155.75	133	80.33	163.22	0.007	0.987	0.006
59	IRAT26	japonica	H5	Ghd7-2	21	81.7143	82.5	158.288				91.75	84.13	145.2	0.039	0.925	0.035
60	NIPPONBARE	japonica	H1	Ghd7-2	0	96.1429	75.75	100.913	75.75	67.875	87.0122	69	67.13	54.8	0.004	0.008	0.987
61	IR65252-29-1-B	japonica	H5	Ghd7-2	0	134.571	91.25	183.734	134.75	92.125	232.725	120	95.13		0.008	0.952	0.04
62	Wujianneitiangu	indica	H4	Ghd7-4	21	95.25	79.5	184.487	86.6667	70.6667	175.738	83.88	75.13	191.92	0.985	0.007	0.009
63	C22	japonica	H2	Ghd7-1	21	127.625	91.75	180.801	121	89.875	203.415	122.38	86.5	202.48	0.984	0.01	0.006
64	MANAWTHUKHA	indica	H3	Ghd7-1	21	103.25	94.1667	155.497	99.7143	100.875	147.809	75.2	105.8		0.991	0.005	0.004
65	Balila	japonica	H1	Ghd7-2	0	106	74.5	131.217				74.5	63.13	92.1381	0.01	0.01	0.981
66	IRAT109	japonica	H5	Ghd7-2	0	107.429	76.125	147.83	84.125	71.125	119.05	92.83	80	102.43	0.007	0.97	0.023
67	IR70358-145-1-1-B	admixture	H2	Ghd7-1	21	134.333	91.8571	196.724	129	91.5	204.567	87.75	92.71		0.937	0.043	0.02
68	LEMONT	japonica	H1	Ghd7-2	0	86.6667	86.75	123.533				76.5	90.43	105.02	0.005	0.944	0.05
69	Laohuzhong	japonica	H1	Ghd7-2	0	127.429	97.1429	149.041	120.286	95.25	159.787	115.33	81.29	144.517	0.004	0.01	0.986
70	GAYABYEO	indica	H2	Ghd7-1	21	100.625	77	130.54				75.67	73.14	111.52	0.929	0.02	0.051
71	LA110	indica	H3	Ghd7-1	21	101.25	77.25	164.624	87.4286	72.25	134.001	88.86	76	141.12	0.992	0.004	0.004
72	Hejiang-19	japonica	H0	Ghd7-0a	0	70.625	49.375	36.8732				67.43	58.38	47.5194	0.004	0.007	0.99
73	MDJ-8	japonica	H0	Ghd7-0a	0	84.8571	46.625	61.5267				79.63	55.75	63.4346	0.044	0.017	0.939
74	Feidongtang	japonica	H1	Ghd7-2	0	133	83	103.246	117.625	81		121.71	65.71	66.0744	0.004	0.006	0.99
75	Heidu4	indica	H3	Ghd7-1	21	158.875	76.25	125.66	139	70.125	133.035	151.75	77.8	138.6	0.908	0.026	0.066
76	Sanlicun	indica	H2	Ghd7-1	21	141.714	118.125	134.244	150.625	115.5		122	93.63	120.64	0.979	0.006	0.015
77	Dongtingwanxian	indica	H3	Ghd7-1	21	156.714	95	98.8613	152	89.875		143.71	69	80.94	0.96	0.013	0.027
78	Benbanggu	japonica	H1	Ghd7-2	0	145.125	82.125	178.471	147.429	83.1667	166.604	156.86	85.75	205.083	0.003	0.484	0.512
79	Gongju73	japonica	H4	Ghd7-4	21	110.25	76.125	144.543	100.25	70.125	157.079	108.5	76	178.1	0.983	0.009	0.008
80	Huangpiluo	japonica	H1	Ghd7-2	0	192.5	97	185.944	206.833	95.2857		176.57	86.71	243.542	0.004	0.013	0.983
81	Babaini	japonica	H1	Ghd7-2	0	189	100.667	177.8	178.571	103.125		172.29	78.75	323	0.004	0.063	0.932
82	Youzhan	japonica	H3	Ghd7-1	21	155.286	83.375	191.097	151.75	76.75	234.935	161	84	187.5	0.972	0.019	0.009
83	Taizhongxianxuan2	indica	H2	Ghd7-1	0	109.125	82.25	159.176	100.25	78.5	144.221	109	80.38	126	0.989	0.006	0.005
84	Mengjiading	indica	H2	Ghd7-1	0	112	92.8	174.277	116.5	89.875	175.954	106.14	89.14	167.84	0.844	0.151	0.005
85	Zaoshulaohu6	japonica	H1	Ghd7-2	0	98	79.75	153.071	84.125	74.25	121.426	83.43	72.29	132.088	0.008	0.03	0.963
86	PeiC122	japonica	H1	Ghd7-2	0	110.571	91.4286	298.462							0.467	0.013	0.521
87	Ninghui21	japonica	H2	Ghd7-1	0	85.75	80	175.906	78.5714	75.125	217.471	79.86	74.38	215.85	0.24	0.067	0.693
88	JWR221	japonica	H2	Ghd7-1	21	125.167	85.5	212.484	119	87.875	213.97	99.25	88.75	160.35	0.986	0.007	0.007
89	Shufeng101	indica	H11	Ghd7-7	21	88.7143	69.25	88.371	64.5	67.25	77.9048	75.83	68.14	99.8819	0.986	0.007	0.008
90	GUICHAO2	indica	H4	Ghd7-4	21	105.125	81.625	187.069	92.375	74.5	140.373	96.67	82.33	153.64	0.991	0.005	0.004
91	02428	japonica	H1	Ghd7-2	0	99	82.625					89	75.63	150.96	0.301	0.079	0.62
92	MARAVILHA	japonica	H5	Ghd7-2		121.6	80.1667		113.375	81.875	242	128.86	81.86	162.988	0.029	0.961	0.011
93	Huanghuazhan	indica	H4	Ghd7-4	21	110.143	81.875		95.25	77.75	180.956	96.63	80.63	216.6	0.893	0.03	0.077
94	Yueyuzhan	indica	H4	Ghd7-4	21	112.25	80.875		93.875	78.25	231.989	94.5	82.75	181.2	0.936	0.015	0.048
95	Yangdao4hao	indica	H4	Ghd7-4	21	131.375	86.25		117.125	81.375	275.473	103	87.75	221.8	0.85	0.103	0.047
96	Shengtai1hao	indica	H4	Ghd7-4	21	122.5	82.75		105.625	75.375	267.509	104.88	81.75	215.72	0.979	0.011	0.009
98	Qiyuexian	indica	H6	Ghd7-5	21	154.125	120.125		158.125	113.125		129.57	93.75	175.55	0.837	0.025	0.138
99	Guangkexiangnuo	japonica	H1	Ghd7-2	0	187.857	119.375		178.333	114		147.5	102.75	111.55	0.089	0.055	0.856
100	Bawangbian1	japonica	H4	Ghd7-4		107.375	83.125		97.25	76.875	185.837	97.29	82.25	165.8	0.99	0.005	0.004
101	Guantuibaihe1	japonica	H1	Ghd7-2	0	150.6	116.5		147.625	118.875		123	104.38		0.206	0.132	0.662
102	Laohongdao	japonica	H1	Ghd7-2	0	168.2	79.1667		153	74.875		158.14	72.88	267.633	0.068	0.206	0.726
103	Taizhong65	japonica	H1	Ghd7-2	0	102	85.375		93.8571	82.4286	133.586	83.43	90.14	125.775	0.335	0.01	0.655
104	XiangaiB	indica	H3	Ghd7-1	21	106.833	79.8333		91.375	74.25	241.088	96.63	83.5	189.262	0.873	0.031	0.096
106	149-3	indica	H4	Ghd7-4	21	107.875	72.75		88.375	69.125	153.946	90.71	74	162.998	0.855	0.049	0.096
